# Supplementary material for: Characterizing major depressive disorder and substance use disorder using heatmaps and variable interactions: The utility of operant behavior and brain structure relationships
Source: PLoS One. 2024 Mar 11;19(3):e0299528. doi: 10.1371/journal.pone.0299528 (PMC10927130; doi:10.1371/journal.pone.0299528)
Supplement: S2 Appendix — (XLSX) [file pone.0299528.s002.xlsx]

## Sheet: Data
ID	Group	gender	age (years)	handedness	education (years)	ethnicity	R C WM	L C WM	R C Ctx	L C Ctx	R Clm Ext	L Clm Ext	R Clm WM	L Clm WM	R Clm Ctx	L Clm Ctx	R Thal	L Thal	R Cau	L Cau	R Put	L Put	R Pall	L Pall	Brain Stem	R Hppcps	L Hppcps	R Amyg	L Amyg	R Amyg A	L Amyg A	R Nac	L Nac	R VntDC	L VntDC	loss resilience	negative offset	negative apex	negative turning point	radial distance	radial dispersion	polar angle	polar dispersion	negative area	mean h dec	mean h inc	mean k dec	mean k inc	mean std dec
1	3	2	50	1	14	5	21.7156	20.7941	25.685	25.7319	5.78323	5.78323	1.33669	1.33769	4.44733	4.44656	0.573451	0.595178	0.245884	0.248375	0.357432	0.366857	0.141169	0.153631	1.77651	0.309534	0.312959	0.113534	0.134235	0.00407282	0.00457771	0.0472834	0.0485625	0.392682	0.393296	0.396	-0.67	13.063	-39.15	4.354	0.093	14.809	29.618	1118.46	3.8052	0.965	14.8	10.1625	3.7152
2	1	1	32	1	14	5	20.9861	20.1788	26.1124	26.3742	5.45138	5.34701	1.24997	1.09649	4.20215	4.25126	0.575012	0.548916	0.306066	0.302352	0.340816	0.355508	0.139572	0.149533	1.6299	0.340489	0.317625	0.146473	0.162299	0.00212476	0.00235177	0.0423409	0.0432943	0.396568	0.389013	0.408	-1.051	13.625	13.477	4.393	0.112	30.95	25.841	301.041	3.4667	2.123	16.7125	11.0125	9.385
3	2	2	21	2	12	5	21.1656	20.5418	25.9751	26.8102	5.27672	5.24035	1.24976	1.22918	4.02737	4.01169	0.551919	0.541818	0.286054	0.287811	0.38056	0.399398	0.0964933	0.111377	1.71267	0.338737	0.340874	0.101744	0.113283	0.00607832	0.00442984	0.0419105	0.0605932	0.432266	0.43443	0.539	-0.05	8.027	10.687	4.011	0.212	22.5	45	115.353	3.0579	0.9533	11.025	9.75	4.7273
4	2	2	35	1	16	5	21.4977	21.2901	25.192	24.9196	6.73278	6.50716	1.39553	1.3627	5.33799	5.14518	0.732566	0.695063	0.392273	0.382241	0.419846	0.406665	0.144809	0.128787	1.98339	0.422363	0.412151	0.157179	0.175188	0.0076269	0.00544291	0.0650078	0.0698876	0.374784	0.37336	0.444	-0.812	36.698	-56.225	4.223	0.081	12.849	15.036	4036.26	4.0153	0.9006	17.3	6.025	7.474
5	1	2	24	1	16	5	23.1273	23.4981	23.5299	23.4402	6.59465	6.85751	1.44787	1.56177	5.14767	5.29661	0.626547	0.620079	0.324256	0.332684	0.40288	0.430445	0.10972	0.114001	1.93573	0.380166	0.345704	0.147525	0.143276	0.0101074	0.0111618	0.06123	0.0707359	0.443716	0.469758	0.501	-0.334	11.08	17.502	4.347	0.286	19.015	15.169	128.425	3.9858	1.4293	18.8375	6.6875	10.3144
6	1	2	28	1	16	5	20.8445	21.3835	25.71	26.0649	6.47387	6.61855	1.1492	1.18845	5.3268	5.43131	0.580556	0.538056	0.314974	0.31035	0.428575	0.431349	0.154173	0.16915	1.68904	0.280242	0.291083	0.0752712	0.108685	0.00405899	0.0062255	0.0486822	0.0538716	0.398389	0.413555	0.33	-0.862	10.167	10.384	3.827	0.628	34.443	22.322	198.775	2.9566	2.1003	7.65	15.0375	9.3477
7	2	2	21	1	13	5	20.7931	19.8522	26.3644	26.9134	5.85212	5.80594	1.02095	1.04264	4.82034	4.7526	0.59998	0.586653	0.357215	0.335895	0.407488	0.417638	0.138916	0.16303	1.74851	0.253785	0.275816	0.0740349	0.0882081	0.0136264	0.0089594	0.0670157	0.0728963	0.424343	0.409001	0.401	-0.903	10.079	6.919	4.444	0.235	28.532	25.861	265.516	3.5754	2.0311	13.275	30.1	8.2322
8	2	2	41	1	14	5	22.6866	21.8303	24.4576	25.0309	6.61667	6.75193	1.34445	1.40373	5.27394	5.34968	0.599202	0.567133	0.260393	0.251082	0.358496	0.36795	0.124836	0.120936	1.99196	0.257248	0.288679	0.183027	0.157551	0.0053602	0.00284367	0.0378569	0.0438379	0.426367	0.416502	0.408	-0.58	12.041	11.086	3.825	0.659	38.87	14.017	188.838	2.8741	2.3997	8.4625	26.45	10.1646
9	1	2	23	1	12	5	22.284	21.4008	24.6844	25.3477	5.94958	5.92527	1.19848	1.20663	4.75145	4.71907	0.661609	0.64753	0.324601	0.303807	0.430039	0.420429	0.121923	0.117943	1.73334	0.315526	0.309048	0.117997	0.125048	0.00476692	0.00491207	0.0546744	0.0648423	0.456883	0.45366	0.398	-0.449	140.605	513.392	3.928	0.244	36.326	13.552	97895.1	3.098	2.2833	7.8875	14	8.8329
10	1	2	19	1	12	5	19.1431	19.0608	28.2658	28.2433	5.53246	5.3769	0.994348	0.980095	4.53825	4.39693	0.636183	0.625366	0.295096	0.28433	0.376779	0.377526	0.114312	0.110282	1.64942	0.301018	0.302239	0.126673	0.11595	0.00719436	0.00445405	0.0490455	0.0555781	0.332476	0.326198	0.446	-0.472	10.842	13.016	4.301	0.049	23.325	28.023	229.408	3.5994	1.556	15.65	18.8625	7.5592
11	1	1	39	1	13	1	21.077	20.408	26.3308	26.5993	6.45665	6.23937	1.51277	1.46559	4.94479	4.77425	0.669242	0.675453	0.324237	0.327603	0.381963	0.366054	0.157851	0.174812	2.00136	0.29899	0.286517	0.169943	0.154184	0	0	0.0562435	0.0545704	0.342761	0.333955	0.351	-0.573	7.887	7.785	3.965	0.149	32.399	27.528	101.352	3.0448	1.977	6.8625	13.0625	6.8278
12	3	2	44	1	10	1	23.2799	22.6002	22.2609	22.4761	6.43134	6.32293	1.38956	1.30966	5.04266	5.01411	0.646356	0.62783	0.366599	0.338476	0.419283	0.401865	0.11501	0.112388	1.88969	0.385679	0.363344	0.130087	0.122997	0.006105	0.00814586	0.0512151	0.0664864	0.346885	0.370522	0.408	-0.585	9.141	9.01	4.39	0.274	27.091	26.653	120.723	3.5705	1.8935	11.0625	11.5625	6.6049
13	2	2	31	1	16	5	22.0178	21.5624	24.4789	25.4687	5.36132	5.33196	1.03342	1.07668	4.32929	4.25636	0.603797	0.588168	0.367242	0.348127	0.389467	0.388537	0.105506	0.10246	1.58432	0.347887	0.337652	0.127466	0.135745	0.00918487	0.00658008	0.0494588	0.0525926	0.348328	0.350988	0.552	-0.041	15.48	17.221	4.068	0.417	2.36	4.719	298.331	4.0566	0.1412	22.9375	2.6375	6.9694
14	1	2	35	1	16	5	21.7039	21.0393	25.0112	25.7535	5.92826	5.86172	1.15609	1.12395	4.77267	4.73817	0.646438	0.62439	0.246672	0.237116	0.489943	0.470108	0.157949	0.169993	1.61156	0.354042	0.364677	0.131429	0.138114	0.00842238	0.00597157	0.0618099	0.0720886	0.347476	0.351125	0.486	-0.288	10.358	11.68	4.426	0.274	12.252	24.505	146.046	4.0099	0.9119	17.1125	12.8125	4.248
15	3	1	42	1	14	5	23.2587	22.7662	23.7399	24.1353	7.90942	7.42114	1.75641	1.61062	6.1537	5.81107	0.690934	0.667054	0.312723	0.300878	0.476777	0.465177	0.118058	0.11942	2.42825	0.369313	0.35068	0.127983	0.119186	0.00621829	0.00667601	0.0480383	0.0496124	0.485652	0.501561	0.558	-0.035	7.106	13.741	4.206	0.072	4.545	6.247	69.971	4.1736	0.3311	15.9125	0.7125	6.1434
16	3	2	48	1	13	5	22.8822	21.8788	23.7337	24.3353	6.76253	6.72425	1.41377	1.36361	5.34926	5.36099	0.627804	0.621795	0.249215	0.224983	0.424529	0.418111	0.120368	0.12342	2.0517	0.346326	0.324941	0.137727	0.116381	0.00504156	0.00736178	0.0572347	0.0602549	0.502906	0.497376	0.603	-0.592	4.402	16.468	4.235	0.079	30.934	40.319	148.888	3.0919	1.6668	7.2125	4.8375	3.7089
17	1	2	22	1	16	5	18.2838	18.461	28.3658	28.7268	6.71348	6.53331	1.2111	1.19309	5.5026	5.33979	0.576179	0.573661	0.341003	0.341053	0.490559	0.494094	0.12214	0.127019	1.68701	0.321763	0.323994	0.112118	0.117867	0.0050437	0.00711859	0.0661996	0.0681843	0.397854	0.40854	0.496	-0.062	9.147	11.373	4.167	0.124	45.81	10.349	146.909	2.88	2.9405	4.925	8.0625	5.9706
18	2	1	56	1	13	5	21.2779	20.4616	25.5547	26.5797	6.12259	6.2958	1.21094	1.23697	4.90969	5.05707	0.584603	0.582213	0.266644	0.235837	0.352904	0.351548	0.13556	0.133465	1.84752	0.320581	0.27935	0.110041	0.128667	0.00697283	0.00979941	0.0426662	0.0535713	0.368695	0.40854	0.413	-0.339	8.879	7.721	3.938	0.324	41.608	15.663	95.291	2.9037	2.4952	6.2625	5.8875	6.5781
19	1	2	52	1	18	5	22.1131	22.2507	23.5587	23.8671	6.85556	7.03735	1.60622	1.65376	5.25053	5.38475	0.542741	0.562293	0.306414	0.299933	0.447189	0.447208	0.146132	0.122972	2.12267	0.391124	0.362072	0.195317	0.1605	0.00543883	0.0061912	0.0435831	0.0393771	0.448431	0.47248	0.383	-0.693	11.649	11.103	3.201	0.882	12.594	25.189	188.397	2.8738	0.6964	8.8	6.175	8.8502
20	1	2	21	2	15	5	21.9108	20.8583	24.9445	25.5996	6.0849	5.94778	1.43642	1.3892	4.64939	4.55938	0.587905	0.588131	0.334631	0.321709	0.420906	0.426464	0.156537	0.164006	1.65893	0.318723	0.313474	0.127777	0.146309	0.00264744	0.0032717	0.0486843	0.0557768	0.428081	0.426027	0.353	-0.71	8.953	10.97	4.19	0.059	16.44	32.88	188.581	3.5626	0.9709	13.425	15.35	7.3323
21	3	1	50	1	11	1	21.4559	20.6263	24.762	25.3565	6.56927	6.74202	1.2867	1.32413	5.28315	5.4183	0.692364	0.667983	0.279402	0.275825	0.401148	0.386596	0.10695	0.10868	1.89018	0.392264	0.403494	0.126597	0.127192	0.00605018	0.00609264	0.051331	0.0526578	0.453106	0.452129	0.522	-0.145	7.004	12.613	4.355	0.091	16.646	12.658	54.379	4.0923	1.2382	14.1375	6.0625	5.6925
22	3	2	38	1	10	1	21.3881	20.5377	25.5419	26.254	5.81122	5.89472	1.30795	1.27998	4.50473	4.61615	0.621558	0.604363	0.258046	0.244903	0.387432	0.399194	0.163203	0.179071	1.70768	0.302441	0.295906	0.148446	0.146778	0.00566601	0.00841833	0.0519893	0.0594035	0.45338	0.464945	0.422	-0.18	3.271	5.149	4.277	0.025	17.646	30.398	35.164	3.682	1.0993	7.0125	4.2625	2.479
23	2	2	51	1	14	5	22.1592	20.8743	24.6011	25.3283	6.05547	4.5789	1.31741	0.634935	4.73929	3.9445	0.689661	0.666565	0.324761	0.301552	0.464159	0.447388	0.151925	0.143102	1.56869	0.287706	0.320009	0.138778	0.137371	0.0116442	0.00491798	0.0406716	0.0440958	0.403947	0.43487	0.382	-0.517	13.99	25.121	4.59	0.147	48.516	10.557	564.69	3.0208	3.3808	9.1375	32.1375	9.8824
24	3	1	43	2	16	1	23.6505	22.8451	23.3981	23.7159	6.98507	6.77106	1.38482	1.31461	5.60108	5.45722	0.671928	0.665964	0.306576	0.2814	0.432219	0.424859	0.142965	0.164209	1.85535	0.364108	0.366121	0.114247	0.10362	0.0117001	0.0110068	0.0473321	0.0459931	0.350233	0.364231	0.426	-0.959	12.082	12.005	4.346	0.179	11.344	22.687	231.813	4.0026	0.8206	19.675	9.7125	7.0586
25	3	2	42	1	14	1	22.4559	21.698	24.3769	24.9781	7.47329	7.56603	1.35678	1.2774	6.11391	6.28568	0.611873	0.614378	0.276545	0.267778	0.47314	0.484023	0.131493	0.127992	2.16865	0.326379	0.327233	0.209224	0.194459	0.0067464	0.0133979	0.0701018	0.0822852	0.499755	0.509168	0.658	0	2.634	21.028	4.313	0.003	0	0	9.288	4.3128	0	21.4625	0	2.3991
26	3	2	53	1	14	1	22.0753	21.1363	24.7062	25.1849	6.58604	6.88737	1.2623	1.20995	5.32088	5.67431	0.665331	0.653969	0.241926	0.222008	0.533182	0.528549	0.108414	0.124898	2.14393	0.352306	0.366882	0.126277	0.125649	0.0134091	0.0146162	0.0846957	0.0921099	0.491478	0.497506	0.438	-0.482	7.49	4.713	4.323	0.112	13.728	27.455	267.441	3.8455	0.9183	15.8375	15.4375	5.7466
27	1	1	23	2	12	5	20.2642	19.7775	26.8143	27.3045	5.50055	5.59582	1.0883	1.10222	4.41266	4.49418	0.640729	0.619199	0.26828	0.261085	0.370113	0.366253	0.124694	0.118729	1.57647	0.309576	0.289717	0.124748	0.115333	0.0045799	0.00577129	0.0518178	0.042573	0.379613	0.362477	0.38	-1.182	12.571	11.771	4.467	0.199	28.539	26.133	208.319	3.5949	2.0245	15.4375	25.2625	8.1381
28	1	1	27	1	18	5	19.4609	19.0784	27.3782	27.8771	6.22627	6.1905	1.1221	1.10442	5.1044	5.08608	0.678511	0.656992	0.326623	0.315327	0.453148	0.428353	0.15501	0.182478	1.76349	0.334211	0.325282	0.0814857	0.0812653	0.0058731	0.00614136	0.0462758	0.0549561	0.416358	0.416137	0.615	0	6.155	15.868	4.993	0.672	27.033	19.874	79.511	4.1788	2.3333	16.6	12.575	5.6818
29	1	1	44	1	20	5	23.6408	22.8318	23.7667	24.1723	6.26831	6.26747	1.18647	1.21587	5.08229	5.05205	0.53659	0.529657	0.298183	0.286938	0.378718	0.38294	0.141978	0.15071	1.86458	0.371357	0.375514	0.0993862	0.11133	0.00896193	0.00971766	0.0567534	0.0493522	0.397446	0.409694	0.369	-0.146	3.771	1.889	3.564	0.253	41.244	30.031	8.516	2.3483	2.1843	1.725	4.85	2.9757
30	3	2	40	1	12	1	23.942	23.0349	23.5143	23.7362	6.0602	5.92388	1.25389	1.18025	4.80718	4.74412	0.523274	0.513496	0.205381	0.201511	0.371335	0.332703	0.0928411	0.102438	1.74245	0.254809	0.249097	0.110251	0.114627	0.00357442	0.00844863	0.032928	0.0425392	0.429458	0.425421	0.551	-0.057	8.587	14.471	4.286	0.089	29.156	42.46	165.843	3.1245	1.5375	15.0375	11.0625	4.9399
31	3	1	42	1	14	5	18.8602	18.339	27.7319	28.4061	5.73027	5.76042	1.24991	1.30165	4.47969	4.45803	0.728668	0.667562	0.374078	0.367704	0.41785	0.390132	0.157465	0.15933	1.83793	0.363567	0.355574	0.123365	0.106437	0.0108751	0.00708622	0.0592835	0.0600718	0.398091	0.383037	0.318	-0.436	12.845	47.861	4.171	0.099	45.636	32.75	953.07	2.5888	2.6054	7.8875	28.8125	6.0362
32	3	2	24	1	16	3	20.7628	20.107	26.1257	26.4575	6.24868	6.16455	1.1353	1.04147	5.11481	5.12433	0.64267	0.643966	0.334579	0.338627	0.497124	0.499991	0.15634	0.176641	1.54944	0.319053	0.287727	0.131192	0.108023	0.0261691	0.0260626	0.0515659	0.0486987	0.469712	0.470263	0.39	-0.957	11.879	11.47	3.408	0.856	22.5	45	207.4	2.3914	1.0166	8.7625	13.35	7.8414
33	3	2	21	1	14	5	20.6633	19.9749	25.9728	25.9281	6.31373	6.29444	1.17219	1.2391	5.14007	5.0534	0.721038	0.713532	0.274355	0.253421	0.514887	0.520009	0.109146	0.132144	1.93918	0.309139	0.320285	0.116576	0.105068	0.0126365	0.0161747	0.0583216	0.0819435	0.483169	0.480566	0.397	-0.402	11.132	12.652	3.862	0.483	28.959	27.268	211.583	3.0598	1.8072	9.1625	15.0375	9.0184
34	3	2	35	1	13	1	23.194	22.5492	23.6379	24.1316	5.5456	5.41255	0.970472	0.944247	4.57529	4.46854	0.614942	0.613938	0.313109	0.305306	0.420276	0.426217	0.163908	0.181909	1.64088	0.309029	0.304917	0.168991	0.174908	0.00611923	0.00655631	0.0663402	0.0628921	0.302788	0.315691	0.616	0	5.325	18.507	4.271	0.044	0	0	28.062	4.2706	0	19.075	0	4.3226
35	3	2	55	1	14	5	23.2778	22.2821	23.3836	23.6803	5.84651	5.66364	1.25344	1.15765	4.594	4.50666	0.698028	0.693058	0.363097	0.335756	0.492345	0.485235	0.108432	0.134779	2.00668	0.380835	0.343195	0.138867	0.137007	0.00508175	0.00461686	0.054721	0.0551539	0.458729	0.446417	0.389	-0.273	9.873	7.027	4.418	0.113	50.125	20.043	91.285	2.725	3.2193	5.875	24.975	5.5878
36	3	2	42	1	14	5	21.3962	20.3187	26.026	26.3155	6.2229	6.12235	1.37643	1.23058	4.84846	4.89296	0.563419	0.542548	0.237219	0.248999	0.43553	0.424589	0.137522	0.144969	1.60737	0.347677	0.352795	0.110124	0.154926	0.00104716	0.00181448	0.0751521	0.0828704	0.444855	0.419461	0.539	-0.032	5.024	6.46	3.934	0.254	15.649	18.281	39.106	3.633	1.0595	5.25	1.5375	4.4433
37	2	2	40	1	12	5	21.9148	21.4724	25.1195	25.0992	6.26736	6.25468	1.31045	1.3093	4.95809	4.94653	0.674734	0.694098	0.325459	0.324655	0.402108	0.41889	0.161306	0.158814	1.93146	0.289372	0.270901	0.153107	0.147259	0.00200564	0.00189503	0.0573523	0.0577063	0.380429	0.388496	0.41	-0.901	15.84	13.331	4.228	0.074	12.201	24.403	224.431	3.8706	0.7871	18.225	6.1625	6.6552
38	3	2	45	1	12	1	23.6417	23.2681	22.8657	23.4293	6.44868	6.73455	1.51051	1.46649	4.93409	5.26434	0.6469	0.631515	0.363371	0.357908	0.422381	0.415155	0.145663	0.162639	2.1283	0.324803	0.314508	0.102894	0.114667	0.0040971	0.0119888	0.0562011	0.0635482	0.447664	0.448476	0.387	-0.837	11.649	11.748	4.193	0.15	16.642	28.294	224.747	3.665	1.0573	16.1625	15.9375	7.9063
39	3	2	40	1	12	5	21.3249	20.8028	25.4818	25.8865	5.68263	5.65216	1.20465	1.19091	4.47906	4.46249	0.621673	0.61589	0.296252	0.272119	0.450972	0.446337	0.186249	0.191616	1.9613	0.347917	0.330669	0.140501	0.165476	0.00237631	0.00185699	0.0621697	0.0900559	0.453215	0.445039	0.511	-0.255	10.013	18.826	4.231	0.144	11.236	13.489	64.26	4.0596	0.8283	19.0375	9.3125	9.0696
40	1	1	35	1	16	5	19.0361	18.8388	27.4384	28.161	7.31912	7.28216	1.32401	1.3823	5.99084	5.89712	0.655301	0.664473	0.349705	0.329121	0.41628	0.419027	0.12727	0.113712	1.876	0.370794	0.38046	0.121078	0.131365	0.00850146	0.00469715	0.0578798	0.0635474	0.360895	0.357275	0.566	-0.003	10.24	10.566	1.972	1.357	0	0	144.065	1.9723	0	2.425	0	3.8677
41	1	2	45	2	16	1	21.2672	20.5524	25.6086	26.6226	6.42038	6.28267	1.239	1.17368	5.18244	5.10963	0.624629	0.612447	0.236899	0.229945	0.365215	0.330682	0.112551	0.107364	1.90653	0.276979	0.288409	0.14926	0.118777	0.00920401	0.0101858	0.0490553	0.0461428	0.348419	0.34882	0.365	-0.884	9.095	8.95	4.36	0.101	16.351	32.703	198.929	3.7018	1.0254	18	22.1125	3.9785
42	3	2	43	1	11	1	22.7357	22.1004	23.9788	24.3706	6.6166	6.77072	1.45759	1.50568	5.15958	5.26573	0.709158	0.736313	0.277774	0.279855	0.456479	0.42943	0.121247	0.134042	2.14589	0.320567	0.295726	0.126096	0.125642	0.0068997	0.00625516	0.0465967	0.0603856	0.489805	0.490037	0.403	-0.372	5.232	6.302	4.329	0.079	16.434	31.308	65.756	3.7166	1.0353	10.9	7.625	2.378
43	3	2	40	1	12	1	21.9862	21.2594	25.1415	25.7491	5.90042	5.94225	1.25287	1.1156	4.64793	4.82671	0.617336	0.607688	0.297575	0.287446	0.445568	0.420141	0.120468	0.137364	1.62897	0.33375	0.351412	0.135206	0.116194	0.00499585	0.00637164	0.0692282	0.0743702	0.449016	0.454562	0.523	-0.16	9.269	14.603	4.29	0.042	6.732	13.463	108.726	4.1737	0.487	19.4125	3.775	4.6866
44	3	2	33	1	12	5	20.7354	20.3992	25.6146	26.757	5.77105	5.81465	1.19866	1.20589	4.57171	4.60919	0.588473	0.594328	0.3053	0.29396	0.394944	0.358948	0.138796	0.134877	1.88327	0.310279	0.309331	0.122942	0.125496	0.00979009	0.00585478	0.0410075	0.0535764	0.462295	0.433551	0.502	-0.286	10.196	7.929	4.357	0.131	9.348	16.526	224.752	4.1601	0.6986	19.3375	7.3875	4.7743
45	3	2	49	1	13	1	22.1985	21.8934	24.2501	24.533	7.1138	7.01332	1.58506	1.60334	5.52721	5.40868	0.76889	0.7821	0.366712	0.346811	0.453744	0.446121	0.147144	0.145711	2.4799	0.349223	0.372947	0.169673	0.142422	0.0072935	0.0114807	0.0568802	0.0540015	0.498905	0.495912	0.484	-0.184	4.946	6.191	4.238	0.065	31.623	42.55	40.773	2.991	1.6724	6.525	8.65	2.3496
46	3	2	48	1	13	1	20.8111	20.0587	26.2574	26.7537	6.44772	6.3588	1.17489	1.21609	5.27314	5.14286	0.687855	0.669695	0.303512	0.295145	0.494391	0.494879	0.147772	0.163971	2.04579	0.314231	0.309618	0.114857	0.12027	0.0042229	0.00321838	0.0409611	0.0607493	0.422963	0.402316	0.484	-0.237	8.138	9.811	3.991	0.316	29.851	42.427	107.033	2.9183	1.4015	9.3875	1.8	4.0764
47	1	1	26	1		5	19.8315	19.2477	27.3067	27.766	6.67182	6.86228	1.2801	1.2709	5.39264	5.59255	0.626376	0.569784	0.323252	0.299931	0.408027	0.408467	0.12675	0.13018	2.03106	0.269616	0.281496	0.16257	0.169506	0.00563975	0.00538571	0.0634345	0.0701666	0.386839	0.400227	0.404	-0.759	11.021	10.532	4.452	0.176	44.043	5.149	163.233	3.1965	3.0787	9.4125	6.2	10.4435
48	1	1	24	1	13	3	19.5193	18.575	27.5962	27.9401	6.10777	6.22504	1.10335	1.15636	5.00426	5.06902	0.766933	0.762964	0.320512	0.325323	0.482683	0.476615	0.161558	0.16135	1.91568	0.312513	0.318047	0.121426	0.126553	0.00870154	0.00706815	0.052625	0.0501205	0.410348	0.402726	0.553	-0.051	9.774	16.533	4.194	0.162	0	0	97.974	4.1945	0	19.925	0	5.6293
49	3	2	49	1	16	1	24.1334	23.9556	21.9403	22.7657	7.17781	7.24833	1.40566	1.3171	5.77277	5.93179	0.664401	0.649792	0.259399	0.247009	0.452215	0.441004	0.120043	0.141269	1.8317	0.377678	0.372861	0.138725	0.137649	0.00503039	0.0038424	0.0411063	0.0505916	0.449811	0.48133	0.412	-0.435	7.363	11.145	4.291	0.088	16.267	32.534	162.479	3.653	0.9997	15.825	13.8375	5.0914
50	2	1	54	1	16	5	23.4945	22.7835	23.5737	24.2131	6.27905	6.15787	1.28675	1.27911	4.99259	4.87976	0.59254	0.570427	0.346958	0.309682	0.4313	0.43198	0.131371	0.133592	1.78772	0.383482	0.342596	0.11224	0.112231	0.0179484	0.0123239	0.0588071	0.0526093	0.453717	0.446713	0.13	-0.196	2.88	1.887	4.169	0.162	54.645	20.622	8.168	2.3377	3.2119	1.5125	1.5875	2.3544
51	1	1	25	1	16	5	21.6161	20.724	25.3341	26.2337	6.69782	6.76293	1.34065	1.23197	5.35857	5.53174	0.626518	0.594124	0.342156	0.335995	0.419402	0.420762	0.145169	0.140627	2.04657	0.310484	0.328022	0.185193	0.208087	0.00586447	0.00440298	0.0570259	0.0610312	0.438707	0.429364	0.394	-0.571	9.696	9.479	4.234	0.152	44.569	8.809	134.464	2.9812	2.9519	6.875	23.25	8.754
52	1	1	49	2	17	5	21.9423	21.1735	25.3554	25.6918	6.21189	6.22648	1.22141	1.22635	4.99104	5.00078	0.624609	0.593229	0.229863	0.222787	0.382567	0.357942	0.122747	0.126783	1.84326	0.351405	0.362023	0.0717637	0.105883	0.0240673	0.00849113	0.0410131	0.0402279	0.391085	0.396152	0.329	-0.611	9.345	11.282	4.473	0.206	48.674	15.863	175.121	2.8865	3.2544	7.3375	26.6375	7.8779
53	1	1	23	1	16	1	22.237	22.2965	24.762	24.8	6.2433	6.38455	1.30743	1.33626	4.93632	5.04927	0.570023	0.588838	0.365581	0.347223	0.43372	0.426692	0.0937366	0.100739	1.9263	0.340492	0.319746	0.121553	0.117632	0.0134296	0.00417454	0.073101	0.0814162	0.463636	0.478793	0.471	-0.332	7.772	9.631	4.24	0.377	16.687	20.92	79.316	3.8298	1.2312	10.8	7.1	6.8659
54	3	2	34	2	18	1	22.8244	22.3304	24.014	24.3178	7.00683	7.17825	1.38138	1.39858	5.62605	5.7803	0.667869	0.639573	0.315868	0.304299	0.460214	0.48471	0.165191	0.172523	1.99835	0.388343	0.383026	0.0992041	0.104701	0.0129077	0.0114394	0.0907213	0.0782203	0.467189	0.476227	0.475	-0.5	11.111	10.661	4.344	0.076	29.097	42.465	168.575	3.1573	1.5654	14.85	23.7875	3.3422
55	2	1	34	1	18	1	21.1722	20.1605	25.4754	26.0026	6.38475	6.37071	1.40394	1.31321	4.9814	5.05813	0.713444	0.684568	0.319892	0.300697	0.547371	0.538542	0.13617	0.138048	1.85132	0.310313	0.30127	0.103092	0.100454	0.00671917	0.00574739	0.0525409	0.0645355	0.471369	0.46104	0.512	-0.196	6.545	13.429	4.221	0.103	5.263	10.527	41.877	4.1488	0.3885	14.5125	3.25	5.7723
56	1	1	41	1	14	1	21.302	19.9883	26.3065	26.8802	6.34659	6.41489	1.43162	1.3593	4.91519	5.05618	0.635015	0.621728	0.257753	0.232212	0.377986	0.382263	0.127576	0.161284	2.12506	0.347861	0.330278	0.0934522	0.0916165	0.00506059	0.00684668	0.0352951	0.0476886	0.378969	0.397554	0.511	-0.119	66.383	336.538	4.249	0.208	35.548	7.26	31152.6	3.43	2.4635	9.35	7.4375	9.0136
57	3	2	43	1	12	1	22.9936	22.428	24.339	24.4764	6.41481	6.51793	1.22786	1.25922	5.18715	5.25883	0.650313	0.617156	0.293772	0.296338	0.365	0.359638	0.134893	0.14674	1.85937	0.321996	0.316397	0.123484	0.139926	0.00414689	0.0030508	0.0547865	0.0470316	0.401153	0.416142	0.379	-0.936	11.422	10.913	4.265	0.069	15.932	28.191	205.293	3.7563	1.0115	17.1375	6.425	5.7616
58	1	1	51	1	14	5	21.7893	20.981	24.7129	25.7213	6.0286	6.15136	1.3421	1.304	4.68732	4.81254	0.680102	0.652146	0.261916	0.240475	0.366481	0.373792	0.145987	0.1395	1.87895	0.295187	0.298453	0.111875	0.110166	0.00493067	0.00810742	0.0478034	0.0481166	0.449568	0.430221	0.373	-0.359	4.163	3.684	3.404	0.607	0	0	20.406	3.4043	0	4.0625	0	3.6741
59	1	2	50	1	25	5	19.3228	18.6013	27.4268	28.3054	5.38288	5.36235	0.850973	0.861272	4.43146	4.40997	0.479252	0.499993	0.337343	0.312979	0.367209	0.364014	0.13318	0.136233	1.60286	0.281377	0.277286	0.0873228	0.095156	0.00512964	0.00489179	0.0325696	0.046024	0.35358	0.3178	0.24	-0.561	5.816	4.158	3.5	0.582	40.218	38.958	36.816	2.1385	2.0239	3.025	19.925	4.8056
60	2	2	56	1	19	5	22.4113	21.925	23.5452	23.9063	5.14246	5.08652	1.10728	1.10365	4.03568	3.98332	0.629877	0.604228	0.308287	0.307697	0.503053	0.492933	0.116793	0.111619	1.77899	0.356372	0.348729	0.112533	0.106659	0.00437809	0.00490877	0.0584998	0.0635855	0.477028	0.475318	0.486	-0.07	8.183	9.085	4.177	0.076	41.402	29.12	102.882	2.8108	2.5408	5.3	6.575	4.327
61	3	1	51	1	16	5	23.9316	23.2196	22.8474	23.4396	7.28535	7.04517	1.37018	1.35047	5.91619	5.69605	0.625495	0.614759	0.306399	0.306492	0.389732	0.401916	0.121453	0.127098	2.07253	0.34958	0.334574	0.132826	0.138964	0.00681526	0.00498828	0.0568315	0.049462	0.372294	0.38692	0.438	-0.642	19.066	-51.058	4.49	0.29	24.468	28.315	2111.98	3.6756	1.7861	13.75	26.4125	7.3714
62	3	1	49	1	12	1	23.8456	22.883	23.1244	23.8845	7.63989	7.88909	1.68926	1.65235	5.87581	6.15415	0.620381	0.577327	0.306451	0.300096	0.443435	0.445436	0.111626	0.137861	2.57716	0.26772	0.27171	0.0885694	0.0933092	0.0193231	0.019537	0.0426905	0.0528977	0.482959	0.478807	0.458	-0.513	9.796	10.803	4.424	0.136	20.403	24.172	147.807	3.8589	1.4735	15.5125	15.4375	5.4926
63	1	1	46	1	14	5	24.0151	23.9257	22.7484	23.3299	5.57295	5.53051	1.18538	1.18791	4.38872	4.3434	0.619055	0.618138	0.251454	0.237152	0.370396	0.362293	0.121816	0.12701	1.77102	0.34389	0.35135	0.127786	0.128827	0.00695716	0.00648101	0.0547755	0.0561775	0.309916	0.341959	0.362	-0.792	8.247	8.236	4.38	0.078	20.381	30.005	141.609	3.7075	1.3397	14.5375	15.675	4.1709
64	2	1	45	1	17	5	22.8996	22.223	24.2086	24.5075	5.92679	5.92219	1.24974	1.24242	4.67462	4.67706	0.669247	0.656523	0.29005	0.279648	0.454376	0.458319	0.168576	0.174806	1.95127	0.329685	0.334251	0.161486	0.16153	0.00683522	0.0102353	0.039285	0.0611577	0.431688	0.434501	0.375	-0.547	10.03	9.277	2.876	1	7.398	8.542	137.53	2.8145	0.4749	7.0375	4.725	8.0122
65	1	1	36	1	16	3	21.2768	21.4967	25.3141	25.7843	6.82842	6.86256	1.32591	1.41951	5.50299	5.4431	0.683478	0.655686	0.323216	0.3185	0.41805	0.413562	0.1697	0.192409	1.87154	0.364045	0.349747	0.0986766	0.0861062	0.017813	0.0173464	0.0685514	0.0601512	0.400158	0.397278	0.417	-1.056	12.082	13.382	4.608	0.143	37.146	11.072	197.842	3.6092	2.7643	14.525	37.9	11.0805
66	1	2	27	1	16	5	20.2293	19.6621	26.6943	26.9631	6.68384	6.64285	1.09898	1.10576	5.58549	5.53766	0.576096	0.58848	0.314031	0.301256	0.413318	0.4162	0.104772	0.111446	1.73134	0.329617	0.336533	0.122962	0.0968665	0.0100581	0.0164713	0.0504119	0.0501168	0.490772	0.494903	0.415	-0.845	10.905	11.6	4.278	0.203	40.472	37.025	169.561	2.8622	2.2833	11.4	15.4125	5.7969
67	1	2	25	1	16	3	18.426	18.0936	28.5031	28.5079	5.88263	5.88788	1.23408	1.23966	4.64909	4.64862	0.637223	0.648196	0.3078	0.310699	0.492433	0.480341	0.150194	0.151257	1.59394	0.322641	0.30123	0.111359	0.118378	0.00578971	0.0104136	0.0581886	0.0662154	0.393905	0.404807	0.44	-0.524	8.072	7.293	3.782	0.262	0	0	154.583	3.7821	0	10.1	0	7.6472
68	3	1	22	1	16	5	21.9464	21.8964	23.6888	24.1721	5.96923	5.94613	1.17888	1.16585	4.79065	4.78068	0.661089	0.670977	0.269075	0.269203	0.373888	0.372944	0.135227	0.125492	1.68448	0.281057	0.279618	0.108021	0.136129	0.00285924	0.00309751	0.048488	0.0350257	0.349857	0.340156	0.447	-0.383	8.625	12.981	4.161	0.131	49.953	33.975	169.502	2.3642	2.7551	6.8875	21.1625	5.5808
69	1	2	20	1	13	5	20.2057	19.7531	27.0997	27.571	6.234	6.45468	1.02497	1.05099	5.20916	5.40407	0.597885	0.601572	0.309194	0.297734	0.429187	0.407827	0.124354	0.128218	1.91125	0.30644	0.314381	0.0750684	0.0709676	0.00747471	0.00647247	0.0568598	0.0641203	0.38466	0.373039	0.53	-0.144	5.742	10.035	3.837	0.389	22.5	45	82.69	2.8673	0.9697	6.3875	5.8875	3.9278
70	3	2	38	1	14	5	21.4229	20.8368	25.7471	26.1098	5.64222	5.73251	1.48766	1.41199	4.15339	4.31961	0.621401	0.626074	0.304037	0.281226	0.418427	0.418054	0.15636	0.144109	1.97021	0.303724	0.306698	0.15559	0.157672	0.00487173	0.00468875	0.0501887	0.0494568	0.375657	0.367125	0.429	-0.501	9.296	11.181	4.199	0.116	22.469	22.731	187.606	3.6583	1.4993	13.35	1.725	7.6766
71	2	1	23	1	16	5	19.9979	19.8416	26.6622	27.6162	6.90734	6.96219	1.37035	1.32451	5.53756	5.63804	0.658906	0.618472	0.274053	0.274407	0.459717	0.450902	0.141601	0.146382	2.06401	0.356306	0.353183	0.117552	0.132584	0.0146877	0.00576188	0.0538281	0.0647453	0.389604	0.406344	0.447	-0.41	9.947	11.091	4.671	0.273	30.546	25.429	176.945	3.7042	2.2668	15.7375	24.65	5.0904
72	2	2	41	1	20	5	22.5857	20.9113	25.5905	25.2519	6.32921	5.93178	1.3162	1.28575	5.01321	4.64631	0.591321	0.578519	0.289441	0.271142	0.40046	0.406794	0.135274	0.136866	2.08253	0.291735	0.309212	0.0781494	0.064767	0.0212203	0.0123301	0.0503593	0.0557083	0.397168	0.401269	0.434	-0.343	10.437	11.21	4.146	0.356	26.103	30.811	168.486	3.3048	1.6887	10.7125	21.1375	7.7528
73	1	2	24	1	16	5	20.8334	20.2918	26.0598	26.844	6.21941	6.0632	1.24905	1.27468	4.97021	4.7884	0.630733	0.589757	0.329985	0.325288	0.461472	0.462855	0.131861	0.137281	1.81385	0.34402	0.351578	0.085401	0.108599	0.018072	0.0170309	0.0693317	0.0631488	0.410364	0.40519	0.424	-0.673	9.97	9.983	4.276	0.049	13.363	26.727	216.316	3.8479	0.8502	18.6375	4.5875	4.8135
74	2	1	54	1	16	5	20.3329	20.1456	25.4691	26.3152	5.30972	5.44598	0.933547	1.03275	4.37704	4.4143	0.540973	0.546622	0.239658	0.22067	0.373377	0.352138	0.124558	0.121992	1.53035	0.316064	0.311142	0.118025	0.107655	0.00356456	0.00684886	0.0387548	0.0378702	0.355563	0.334719	0.476	-0.267	6.772	7.436	4.692	0.15	36.836	5.954	99.397	3.7433	2.798	8.8375	12.625	6.3215
75	2	1	20	1	12	1	18.8441	17.9118	27.5306	28.538	7.03312	6.85062	1.34725	1.33462	5.68667	5.51685	0.604646	0.613728	0.365397	0.366484	0.395107	0.40572	0.147492	0.156303	1.59877	0.359321	0.361358	0.149221	0.145391	0.00287051	0.00277996	0.0418714	0.0471506	0.430794	0.427643	0.395	-0.569	10.206	10.779	3.042	0.872	37.431	44.954	162.03	2.0981	1.3039	5.175	17.95	7
76	3	2	43	1	13	5	22.3712	21.5491	24.5174	24.7515	6.88257	6.80153	1.48407	1.49605	5.40006	5.30662	0.576196	0.5915	0.333024	0.295858	0.393571	0.410048	0.169353	0.16856	1.82962	0.319933	0.319148	0.116362	0.115644	0.00374963	0.00479854	0.0416837	0.0396932	0.446553	0.427409	0.503	-0.186	8.076	8.609	4.473	0.359	13.267	26.533	236.462	3.9731	1.0013	19.125	16.1125	5.1684
77	1	2	28	1	20	5	18.6903	18.0922	28.3074	29.0428	6.64776	6.64864	1.02071	1.06108	5.62722	5.58783	0.594038	0.599708	0.301883	0.307836	0.496308	0.484245	0.113402	0.110407	1.64521	0.309073	0.295471	0.0961731	0.0960357	0.0155434	0.0206818	0.0756195	0.0726427	0.357727	0.380039	0.412	-0.775	11.308	10.917	4.325	0.107	13.054	26.108	166.687	3.892	0.8827	16.475	9.7	5.1159
78	2	2	46	1	10	5	24.2268	23.3824	22.9543	23.3505	6.25267	6.02856	1.30102	1.24169	4.95192	4.78682	0.610909	0.596993	0.240699	0.234389	0.338892	0.325707	0.119679	0.130071	1.85551	0.315724	0.323777	0.114486	0.0950502	0.0120163	0.0152644	0.0447129	0.0594185	0.380298	0.386034	0.52	-0.22	11.797	11.744	4.282	0.045	25.892	43.214	184.717	3.1891	1.3114	16.05	20.4625	2.5765
79	3	2	38	1	12	5	23.3688	22.8971	23.3238	23.7482	6.34222	6.33308	1.39956	1.33177	4.94311	5.00159	0.623287	0.61891	0.354578	0.365568	0.429495	0.426305	0.139959	0.157475	2.19781	0.289334	0.297475	0.110426	0.116669	0.00598406	0.0118066	0.0639591	0.0759353	0.451889	0.45239	0.416	-0.284	8.963	8.799	4.663	0.095	52.885	6.54	117.208	2.8073	3.6956	5.5875	47.3	7.6545
80	3	2	43	1	16	5	21.9683	21.3021	24.7257	25.6203	5.63504	5.66191	1.10202	1.0788	4.53367	4.58387	0.566327	0.56184	0.325936	0.292772	0.426112	0.438339	0.110764	0.111044	1.69216	0.304291	0.270781	0.113448	0.107537	0.00373797	0.00363094	0.0460495	0.0547604	0.451348	0.417591	0.452	-0.451	9.397	9.775	4.356	0.079	13.105	26.211	165.439	3.9191	0.8865	17.475	3.925	3.4918
81	3	2	50	1	12	1	22.5249	21.5711	23.7337	24.8931	6.05628	6.20387	1.23756	1.19686	4.81665	5.00532	0.622948	0.636303	0.383702	0.363601	0.48007	0.461317	0.108337	0.113889	2.04312	0.334319	0.333262	0.189271	0.158212	0.014276	0.0185789	0.0796849	0.0858384	0.494601	0.49915	0.562	-0.004	6.303	3.761	4.433	0.125	67.946	6.156	31.081	1.6622	4.0891	1.6625	32.15	3.6556
82	3	2	57	1	13		24.5332	23.4383	22.5519	22.7557	5.05585	4.89678	1.03459	1.00263	4.02027	3.89277	0.68421	0.642686	0.25909	0.289718	0.340949	0.3412	0.115509	0.134383	1.77259	0.293884	0.271293	0.108513	0.116573	0.00639745	0.0164664	0.0593131	0.0660873	0.415443	0.409238	0.281	-0.908	8.086	5.581	4.36	0.167	52.444	26.715	70.935	2.508	3.1512	5.575	18.5875	6.5289
83	3	2	47	1	10	1	22.0726	20.8297	24.8928	25.3484	6.58661	6.51938	1.31966	1.27874	5.26764	5.2414	0.721995	0.712329	0.322692	0.3041	0.507767	0.506602	0.125401	0.128847	2.07296	0.36613	0.289925	0.113139	0.132017	0.00835328	0.00926807	0.051478	0.0617625	0.457656	0.471101	0.334	-0.688	7.709	9.071	4.337	0.216	33.998	23.402	140.032	3.3672	2.292	9.5125	15.5375	6.9498
84	3	2	41	1	12	1	22.6952	22.0275	24.1061	24.8792	6.92376	6.94459	1.50538	1.45966	5.4191	5.48572	0.693834	0.673773	0.260041	0.244908	0.435842	0.427303	0.154683	0.151129	2.18481	0.421991	0.411067	0.172032	0.171855	0.00647202	0.00508783	0.0475581	0.0597259	0.456904	0.462656	0.431	-0.743	9.115	9.48	4.197	0.136	33.283	42.931	133.618	2.9123	1.7212	10.8	9.5875	4.9985
85	2	2	38	1	12	5	22.5288	22.0397	24.726	25.064	6.01746	5.86008	1.37007	1.3336	4.63965	4.51949	0.635978	0.60045	0.221472	0.195155	0.376405	0.352332	0.13458	0.146837	2.00514	0.324785	0.336928	0.123854	0.122691	0.0184192	0.0151499	0.0491779	0.0741273	0.415693	0.423248	0.404	-0.451	8.333	12.672	4.126	0.196	16.024	32.048	209.177	3.5777	0.8759	16.275	3.1625	6.0351
86	3	2	51	1	12	5	21.4157	20.2999	25.5636	26.2673	5.3455	5.32461	1.11979	1.14087	4.22253	4.18103	0.660925	0.628597	0.275168	0.275868	0.368231	0.366637	0.13009	0.137833	1.7297	0.326347	0.288797	0.0921696	0.0934769	0.0161938	0.0131068	0.0660402	0.0633328	0.411423	0.407105	0.432	-0.538	4.774	6.295	4.28	0.306	41.707	37.514	53.684	2.7964	2.37	5.2	16.0875	3.9825
87	2	2	26	1	20	5	22.4105	21.7869	24.5158	24.5625	5.82692	6.00458	1.09296	1.10152	4.73424	4.90439	0.644163	0.589798	0.306734	0.319432	0.427604	0.418701	0.124825	0.13608	1.867	0.325876	0.301863	0.0843419	0.0773936	0.0183711	0.0220361	0.054174	0.0676889	0.372163	0.370544	0.378	-1.165	13.026	-4.453	4.446	0.223	27.874	11.485	474.899	3.8619	2.0662	12.7625	13.75	7.774
88	1	2	26	1	18	5	19.9444	19.0489	26.3875	26.6397	7.576	7.45629	1.28978	1.30433	6.28679	6.15252	0.720123	0.6839	0.409496	0.390063	0.558255	0.550246	0.159773	0.167189	1.9924	0.319219	0.311192	0.145989	0.136933	0.00474665	0.00470109	0.062007	0.071063	0.491802	0.485078	0.177	-0.226	3.106	1.676	2.322	1.598	38.791	35.957	6.94	1.549	1.3509	1.0875	2.775	1.9121
89	3	2	48	1	13	5	23.2827	21.8897	23.9762	24.2722	7.05067	6.94692	1.21745	1.22768	5.83474	5.72088	0.675577	0.653952	0.310237	0.278895	0.381976	0.374887	0.112352	0.0967523	1.98166	0.360781	0.394831	0.155565	0.128863	0.00816177	0.0113621	0.0361514	0.0410502	0.404558	0.417681	0.375	-0.158	6.668	9.614	4.101	0.052	25.862	34.082	91.624	3.2621	1.4861	8.4125	9.075	5.2434
90	1	2	26	1	19	5	19.8936	19.2625	27.0289	27.0641	5.96481	5.98954	1.11422	1.11353	4.85194	4.8772	0.547222	0.564673	0.379531	0.371935	0.460801	0.455701	0.145709	0.159543	1.74142	0.321456	0.325694	0.185871	0.181835	0.00613821	0.00520031	0.0405892	0.0540883	0.432873	0.439213	0.494	-0.213	7.026	7.12	4.583	0.402	19.002	25.231	174.699	3.9777	1.4761	16.4	15.1	4.4566
91	2	1	24	1	16	5	22.7974	21.9946	24.221	25.1575	7.09083	6.68567	1.349	1.38205	5.74231	5.30368	0.57222	0.564979	0.333169	0.331078	0.444854	0.457665	0.157973	0.1584	1.89436	0.289661	0.291982	0.0998179	0.0924777	0.0114408	0.0117606	0.0675376	0.0630433	0.382729	0.4089	0.522	-0.174	10.006	15.045	4.356	0.115	18.211	12.632	152.691	4.0599	1.3502	18.5875	11.275	8.0252
92	3	1	44	1	12	1	23.3885	22.2973	23.7135	24.3184	7.18031	7.05331	1.64016	1.53867	5.54361	5.51649	0.617021	0.626995	0.248513	0.246701	0.409171	0.429696	0.163386	0.169378	2.03415	0.309093	0.303399	0.144602	0.156288	0.00575344	0.00384226	0.0507855	0.0511737	0.511459	0.510732	0.433	-0.543	7.151	7.785	4.331	0.201	41.174	37.052	85.794	2.8245	2.3868	7.8625	20.275	4.6369
93	1	1	40	1	14	3	22.4929	22.3403	24.4633	24.7964	5.94915	6.14939	1.38419	1.39243	4.56592	4.75746	0.637212	0.629932	0.269161	0.255844	0.450405	0.416221	0.122279	0.142116	1.929	0.363859	0.379736	0.141355	0.12878	0.00691846	0.00813336	0.0535949	0.0595581	0.461932	0.449051	0.306	-0.809	9.095	8.798	4.45	0.121	43.934	19.971	131.245	3.0722	2.9429	8.6	22.0625	7.495
94	3	2	35	2	12	1	21.009	20.0514	25.9855	26.4183	6.16901	6.11003	1.24503	1.24874	4.92523	4.86222	0.590261	0.574677	0.315559	0.29359	0.356784	0.33152	0.141134	0.129383	2.12684	0.31567	0.321173	0.174956	0.161622	0.00623895	0.00502368	0.0564501	0.0612513	0.36678	0.357152	0.429	-0.383	10.024	10.162	4.224	0.137	14.86	29.719	146.353	3.6914	0.9325	13.3875	11.875	5.8616
95	2	1	27	1	12	1	20.2563	19.493	26.6658	27.2635	6.05191	5.95145	1.21181	1.26818	4.84073	4.68337	0.655642	0.641134	0.377662	0.362356	0.463058	0.450771	0.165037	0.167597	1.79511	0.287716	0.306656	0.145785	0.121614	0.00502865	0.00603805	0.0503966	0.0596372	0.377305	0.368027	0.294	-0.642	9.487	7.901	3.738	0.08	53.216	39.733	111.883	1.8072	2.5215	4.225	12.275	6.0436
96	1	1	51	2	13	5	22.7932	22.2521	24.1117	24.9398	6.83616	6.73884	1.32416	1.30257	5.51324	5.43722	0.629454	0.625517	0.30632	0.307917	0.411378	0.428994	0.117188	0.117865	2.02596	0.328028	0.334142	0.136478	0.117188	0.0116279	0.00816467	0.0703961	0.0672715	0.360242	0.360677	0.337	-0.847	8.394	8.587	4.374	0.189	29.587	29.952	171.452	3.4092	1.9756	11.325	16.6375	6.9313
97	1	1	36	1	16	1	22.0722	21.6411	24.2124	24.6976	7.01643	6.67707	1.55515	1.48684	5.46276	5.19127	0.712727	0.677603	0.28565	0.271411	0.417266	0.416402	0.133604	0.148913	2.1503	0.425456	0.432316	0.185053	0.162267	0.0105124	0.0108582	0.0489211	0.0572295	0.445973	0.420162	0.456	-1.178	9.308	25.455	4.294	0.035	3.371	6.742	51.484	4.264	0.2499	28.1	5.6	4.6146
98	2	1	27	1	16	5	19.2562	18.4322	27.8581	28.1988	6.40019	6.34042	1.14452	1.14781	5.25506	5.19192	0.717151	0.699327	0.2811	0.28152	0.447645	0.411341	0.13824	0.149638	1.91879	0.381279	0.383857	0.140535	0.115405	0.0106166	0.0112221	0.0574878	0.0605741	0.43779	0.435954	0.44	-0.488	8.67	9.587	4.401	0.175	22.593	26.848	131.735	3.7124	1.6001	12.525	14.6	6.2041
99	3	2	35	1	18	1	20.4578	19.6215	26.584	27.6128	5.26553	5.17391	1.0095	0.951665	4.2516	4.21622	0.67644	0.648337	0.288856	0.277804	0.406492	0.394355	0.148118	0.140452	1.70764	0.280765	0.276971	0.107488	0.129183	0.00526108	0.0041151	0.0529841	0.0584709	0.32472	0.309475	0.349	-0.592	9.455	8.523	4.23	0.235	54.546	11.176	123.524	2.4393	3.3806	5.05	23.9125	7.4082
100	1	2	34	1	20	5	21.677	20.9518	25.7203	25.6682	6.4238	6.47559	1.28039	1.3214	5.14382	5.15478	0.568576	0.530125	0.295677	0.287318	0.399393	0.400244	0.130082	0.129377	1.84196	0.343758	0.336975	0.16618	0.168002	0.00657324	0.00585	0.0415542	0.0577584	0.397196	0.381403	0.428	-0.789	11.416	11.988	4.498	0.216	30.251	22.769	180.56	3.6239	2.2041	13.8875	25.3875	9.0418
101	2	2	49	1	16	5	21.6722	21.2366	24.6649	25.199	6.15531	5.99797	1.12454	1.08604	5.03172	4.91268	0.596001	0.589363	0.293935	0.28771	0.424037	0.416874	0.139993	0.143456	1.55398	0.290535	0.270755	0.138879	0.157398	0.0019977	0.00213088	0.0512462	0.056265	0.386803	0.368403	0.328	-0.248	5.336	3.464	4.27	0.199	48.127	14.72	24.579	2.8107	3.0798	3.3125	5.2375	4.3268
102	3	2	38	1	14	5	23.0813	21.8163	23.4613	24.0168	5.89178	5.83771	1.33956	1.22794	4.5536	4.611	0.614399	0.635354	0.304717	0.30381	0.39967	0.41858	0.15634	0.161492	1.61237	0.314377	0.280453	0.114871	0.115227	0.00342413	0.00308327	0.0514317	0.0475582	0.453992	0.460514	0.394	-0.819	15.673	12.841	4.418	0.146	23.326	26.377	262.297	3.7412	1.6087	18.5	22.175	5.9869
103	2	1	45	1	7	5	21.2811	21.0432	25.2288	25.8875	5.68545	5.67151	1.16093	1.22103	4.52474	4.45079	0.642293	0.633706	0.312526	0.313735	0.475284	0.462122	0.130341	0.12989	1.93707	0.317956	0.330188	0.124661	0.125141	0.00593854	0.00546844	0.0367537	0.0440162	0.446455	0.435518	0.37	-0.572	8.182	5.736	4.613	0.057	50.668	4.067	39.292	2.9207	3.5595	5.825	25.225	7.546
104	3	1	43	1	14	1	22.2811	21.2656	24.6347	25.1678	7.44162	7.51126	1.31968	1.22218	6.1226	6.28998	0.590858	0.600026	0.333802	0.329713	0.426543	0.455577	0.184275	0.205514	2.05007	0.336342	0.333501	0.159351	0.148446	0.00820015	0.00820015	0.0667459	0.0653098	0.395012	0.404815	0.37	-0.231	5.525	7.016	4.092	0.281	44.322	16.023	59.619	2.8805	2.744	3.775	4.375	4.2182
105	1	1	37	1	20	3	21.5129	21.7525	25.2181	25.3712	6.11947	6.07286	1.49897	1.48571	4.62101	4.5873	0.58852	0.55421	0.286813	0.284502	0.438375	0.395633	0.146155	0.155783	1.80389	0.300702	0.285004	0.0918257	0.122126	0.0247026	0.0101906	0.0472042	0.0430536	0.39507	0.391985	0.505	-0.223	9.967	11.74	3.905	0.482	0	0	216.326	3.9054	0	17.375	0	6.9448
106	3	2	48	1	12	5	22.3252	21.4263	24.3873	24.5944	6.41634	6.44616	1.31876	1.29322	5.09824	5.15352	0.687429	0.657382	0.360774	0.346165	0.502303	0.492662	0.12478	0.139046	1.99761	0.297488	0.307341	0.109545	0.121303	0.00578951	0.0064165	0.0641732	0.0606718	0.503239	0.50841	0.446	-0.998	7.775	19.362	4.311	0.063	4.694	9.388	26.968	4.2522	0.3533	20.7375	3.325	4.8368
107	1	2	27	1	16	5	19.9401	20.0135	26.5037	26.633	6.66112	6.63321	1.3188	1.34323	5.34239	5.29041	0.652	0.672844	0.374976	0.366187	0.470574	0.453512	0.141917	0.145944	1.79788	0.313092	0.320726	0.133732	0.135859	0.00515633	0.00576038	0.0515721	0.05988	0.398342	0.394131	0.468	-0.375	8.584	1.377	4.449	0.182	18.637	24.05	299.119	3.9259	1.3626	16.225	14.3125	5.2912
108	1	1	27	1	16	5	19.4983	19.3939	27.2633	26.9692	6.25915	6.22595	1.01926	1.06616	5.24087	5.16127	0.583097	0.548116	0.30669	0.305146	0.370547	0.362376	0.126513	0.127911	1.66433	0.315289	0.315709	0.145787	0.15473	0.00586441	0.00413252	0.0281474	0.0400134	0.383553	0.377406	0.608	0	3.914	10.914	5.857	0.065	43.591	0.618	20.696	4.2419	4.0386	11.5625	24.45	3.5598
109	2	1	39	1	7	3	19.8097	19.5252	26.8284	27.7313	5.18969	5.1355	0.985709	1.04638	4.15206	4.08795	0.598537	0.566771	0.297894	0.324385	0.391611	0.394577	0.160135	0.180839	1.63761	0.325445	0.331628	0.0942926	0.105579	0.0109362	0.0100286	0.0539354	0.0546453	0.423153	0.400876	0.515	-0.175	4.317	13.772	4.254	0.047	0	0	7.255	4.254	0	14.0625	0.25	3.6754
110	1	2	26	1	16	3	20.526	20.4561	27.0887	27.0095	6.13224	6.36181	1.09553	1.08784	5.0368	5.27426	0.562889	0.529378	0.262742	0.265124	0.326098	0.318546	0.115855	0.128049	1.68157	0.265479	0.265857	0.081687	0.0888382	0.0104622	0.0114827	0.0621081	0.0583133	0.322061	0.34071	0.376	-0.511	9.954	11.535	4.115	0.235	32.635	31.433	181.547	3.0726	1.968	10.075	30.4375	7.1933
111	3	1	53	1	12	1	23.1557	22.2034	23.7464	24.107	6.26576	6.10909	1.39432	1.34533	4.87187	4.76428	0.63365	0.624292	0.261006	0.268184	0.428369	0.422396	0.125642	0.141713	1.76751	0.405064	0.392034	0.120553	0.105566	0.00966728	0.0163813	0.0680913	0.058778	0.394069	0.396912	0.397	-1.213	12.97	13.653	4.069	0.312	20.302	14.635	140.716	3.7292	1.3581	15.05	11.4375	9.2458
[truncated: 1 more columns]

## Sheet: Key
Group
1 = Control
2 = Major depressive disorder
3 = Cocaine dependence
Gender
1 = female
2 = male
Handedness
1 = right-handed
2 = left-handed
Ethnicity
1= Black/African American
3 = Asian
5 = White
