# Supplementary material for: Characterizing major depressive disorder and substance use disorder using heatmaps and variable interactions: The utility of operant behavior and brain structure relationships
Source: PLoS One. 2024 Mar 11;19(3):e0299528. doi: 10.1371/journal.pone.0299528 (PMC10927130; doi:10.1371/journal.pone.0299528)
Supplement: S3 Appendix — (XLSX) [file pone.0299528.s003.xlsx]

## Sheet: Sheet1
First Name	Last Name	Affiliation
Dave	Albaugh	Mass General Hospital - Neurology
Mary	Anderson	Mass General Hospital - Center for Human Genetic Research
Gustavo	Angarita	Mass General Hospital - Psychiatry
Claudia	Baxter	Mass General Hospital - Radiology
Thomas	Benner	Mass General Hospital - Radiology
Anne	Blood	Mass General Hospital - Neurology
Hans	Breiter	Mass General Hospital - Radiology
Jesse	Calhoon	Mass General Hospital - Radiology
Verne	Caviness	Mass General Hospital - Neurology
Tim	Clark	Mass General Hospital - Neurology
Orin	Davis	Mass General Hospital - Neurology
Darin	Dougherty	Mass General Hospital - Psychiatry
Eden	Evins	Mass General Hospital - Psychiatry
Gabriele	Fariello	Mass General Hospital - Neurology
Maurizio	Fava	Mass General Hospital - Psychiatry
Bruce	Fischl	Mass General Hospital - Radiology
Mary	Foley	Mass General Hospital - Radiology
Jong	Gao	Mass General Hospital - Neurology
Greg	Gasic	Mass General Hospital - Radiology
David	Gastfriend	Mass General Hospital - Psychiatry
Doug	Greve	Mass General Hospital - Radiology
Jim	Gusella	Mass General Hospital - Center for Human Genetic Research
Wendy	Guyker	Mass General Hospital - Psychiatry
Baker	Hamilton	Mass General Hospital - Neurology
Helen	Harris	Mass General Hospital - Radiology
Steve	Hodge	Mass General Hospital - Neurology
Rick	Hoge	Mass General Hospital - Radiology
Daphne	Holt	Mass General Hospital - Psychiatry
James	Howard	Mass General Hospital - Neurology
Steven	Hyman	Harvard Medical School - Neurobiology
Dan	Iosifescu	Mass General Hospital - Psychiatry
David	Kennedy	Mass General Hospital - Neurology
Byoungwoo	Kim	Mass General Hospital - Radiology
Ken	Kwong	Mass General Hospital - Radiology
Rosa	Lee	Mass General Hospital - Radiology
Sang	Lee	Mass General Hospital - Psychiatry
Tony	Lissot	Mass General Hospital - Radiology
Tsafrir	Loebl	Mass General Hospital - Psychiatry
Nikos	Makris	Mass General Hospital - Neurology
Rob	Morris	Mass General Hospital - Radiology
Rick	Myers	Mass General Hospital - Center for Human Genetic Research
Anne	Nisenzon	Mass General Hospital - Radiology
Jenni	Pacheco	Mass General Hospital - Radiology
Joel	Pava	Mass General Hospital - Psychiatry
Roy	Perlis	Mass General Hospital - Psychiatry
Sean	Robinson	Mass General Hospital - Psychiatry
Bruce	Rosen	Mass General Hospital - Radiology
Jerry	Rosenbaum	Mass General Hospital - Psychiatry
X.S.	Samper	Mass General Hospital - Psychiatry
Heidi	Schmidt	Mass General Hospital - Neurology
Estee	Sharon	Mass General Hospital - Psychiatry
Deborah	Shear	Mass General Hospital - Psychiatry
Jordan	Smoller	Mass General Hospital - Psychiatry
Greg	Sorensen	Mass General Hospital - Radiology
Jeff	Spielberg	Mass General Hospital - Radiology
Mei	Sun	Mass General Hospital - Center for Human Genetic Research
Lillie	Tang	Mass General Hospital - Neurology
E.	Tossani	Mass General Hospital - Psychiatry
Sienna	Vorono	Mass General Hospital - Psychiatry
Marsha	Wilcox	Mass General Hospital - Psychiatry
Shirley	Wu	Mass General Hospital - Psychiatry
David	Zai	Mass General Hospital - Neurology
David	Ziegler	Mass General Hospital - Neurology
Aaron	Zschau	Mass General Hospital - Neurology
Funding by ONDCP-CTAC supported data collection, analysis, and integration between 2003-2011 for the Massachusetts General Hospital Phenotype Genotype Project
